# Supplementary material for: The Role of Fucose-Containing Glycan Motifs Across Taxonomic Kingdoms
Source: Front Mol Biosci. 2021 Sep 22;8:755577. doi: 10.3389/fmolb.2021.755577 (PMC8492980; doi:10.3389/fmolb.2021.755577)
Supplement: Supplementary file 1 [file Table1.XLSX]

## Sheet: Suppl Table 1
Species	Total glycans	Fucosylated glycans	Ratio (%)	Preferred localisation	Associated diseases	Reference	DOI
Brucella_melitensis	30	0	0	Zoonotic pathogen	Brucellosis	Blasco and Molina-Flores, 2011	doi:10.1016/j.cvfa.2010.10.003
Serratia_marcescens	30	0	0	water, soil, plants, insects, farm environment, feces of dairy cows	Mastitis	Friman et al., 2019	doi:10.1186/s13028-019-0488-7
Lactobacillus_helveticus	30	0	0	Cheese, fermented milk		Sadat-Mekmene et al., 2011	doi:10.1016/j.ijfoodmicro.2011.01.039
Bacillus_subtilis	32	0	0	Soil-dwelling, plants (including roots), human skin and gastrointestinal tract		Arnaouteli et al., 2021	doi:10.1038/s41579-021-00540-9
Aeromonas_salmonicida	32	0	0	Water pathogen (fish)	Furunculosis	Park et al., 2020	doi:10.4014/jmb.2005.05040
Actinobacillus_pleuropneumoniae	34	0	0	Respiratory tract	Swine pleuropneumonia	Loera-Muro and Angulo, 2018	doi:10.1016/j.vetmic.2018.02.028
Neisseria_gonorrhoeae	40	0	0	Genital tract	Sexually transmitted infections	Whelan et al., 2021	doi:10.1007/s40121-021-00481-z
Leuconostoc_mesenteroides	42	0	0	Fruits and vegetables		Ngolong Ngea et al., 2021	doi:10.1016/j.ijfoodmicro.2020.109025
Pasteurella_multocida	43	0	0	Wide spectrum of domestic and wild animals	Fowl cholera, hemorrhagic septicemia, bovine respiratory disease, progressive atrophic rhinitis and pneumonic pasteurellosis, snuffles	Peng et al., 2019	doi:10.1128/MMBR.00014-19
Lactococcus_lactis	45	0	0	Plants, ruminant gastrointestinal tract		Song et al., 2017	doi:10.1186/s12934-017-0669-x
Shigella_boydii	49	0	0	Food and waterborn pathogen. Colonizes the gastrointestinal tract.	Dysentery, shigellosis	Nisa et al., 2020	doi:10.1007/s12223-020-00773-w
Haemophilus_ducreyi	51	0	0	Wounded skin	Sexually transmitted genital ulcer disease chancroid, cutaneous ulcers	Brothwell et al., 2021	doi:10.3389/fimmu.2020.615402
Haemophilus_influenzae	71	0	0	Respiratory tract	Meningitis, sepsis, chronic obstructive pulmonary disease, cystic fibrosis	López-López et al., 2021	doi:10.1016/j.csbj.2021.05.026
Neisseria_meningitidis	76	0	0	Mucosal surface of the oropharynx in humans.	Meningitidis and/or septicaemia	Caugant and Brynildsrud, 2020	doi:10.1038/s41579-019-0282-6
Shigella_flexneri	149	1	0.671140939597315	Food and waterborn pathogen. Colonizes the gastrointestinal tract.	Diarrhea, shigellosis	Nisa et al., 2020	doi:10.1007/s12223-020-00773-w
Campylobacter_sputorum	101	1	0.99009900990099	Livestock	Diarrhea	Miller et al., 2017	doi:10.1093/gbe/evx112
Campylobacter_jejuni	71	2	2.8169014084507	Intestinal tracts of wild and agriculture-associated animals	Diarrhea	Burnham and Hendrixson, 2018	doi:10.1038/s41579-018-0037-9
Mycolicibacterium_smegmatis	32	1	3.125	Soil, water and plants		T et al., 2020	doi:10.1016/j.jiph.2020.06.023
Proteus_penneri	66	3	4.54545454545454	Urinary tract. Probably also in sewage, soil and water.	Urinary tract infection	Palusiak, 2013	doi:10.1016/j.carres.2013.06.025
Mycobacterium_tuberculosis	40	2	5	Respiratory tract	Tuberculosis	Allué-Guardia et al., 2021	doi:10.3389/fmicb.2021.612675
Klebsiella_pneumoniae	128	7	5.46875	Soil, plant leaves, mammalian intestines, waste waters	Pneumonia, meningitis, endophthalmitis, pyogenic liver abscesses, and bacteremia	Joseph et al., 2021	doi:10.3390/microorganisms9061282
Agrobacterium_tumefaciens	36	2	5.55555555555555	Plant surfaces	Crown gall disease	Thompson et al., 2018	doi:10.1007/82_2018_96
Vibrio_cholerae	53	5	9.43396226415094	Contaminated water. Intestine.	Diarrhea	Chac et al., 2021	doi:10.1021/acsinfecdis.0c00914
Yersinia_pestis	52	5	9.61538461538461	Flea digestive tract. Colonizes many mammalian tissues after dissemination.	Plague	Hinnebusch et al., 2021	doi:10.3390/biom11020210
Salmonella_enterica	155	15	9.67741935483871	Intestine	Gastroenteritis	Kehl et al., 2020	doi:10.1016/j.tim.2020.03.005
Burkholderia_cepacia	89	9	10.1123595505617	Water, soil, and moist environments. Colonizes onion skin.	Respiratory infections	Sfeir, 2018	doi:10.1016/j.jinf.2018.07.006
Xanthomonas_campestris	49	5	10.204081632653	Plant pathogens (Brassicaceae)	Black rot	Schatschneider et al., 2017	doi:10.1099/mic.0.000473
Hafnia_alvei	68	7	10.2941176470588	Mammals gastrointestinal tract, birds, reptiles,fish, soil, water, sewage, food	Rare cause of infection. Pyelonephritis	Cardile et al., 2011	doi:10.1111/j.1399-3062.2011.00600.x
Proteus_mirabilis	38	4	10.5263157894736	Water, soil, gastrointestinal and urinary tract	Urinary tract infection	Yuan et al., 2021	doi:10.1159/000514097
Shigella_dysenteriae	85	10	11.7647058823529	Food and waterborn pathogen. Colonizes the gastrointestinal tract.	Dysentery, shigellosis	Nisa et al., 2020	doi:10.1007/s12223-020-00773-w
Rhizobium_leguminosarum	39	6	15.3846153846153	Legumes roots		Young et al., 2006	doi:10.1186/gb-2006-7-4-r34
Aeromonas_hydrophila	35	6	17.1428571428571	Water pathogen (fish)	Motile Aeromonas septicemia	Anjur et al., 2021	doi:10.14202/vetworld.2021.1143-1152
Proteus_sp	63	11	17.4603174603174	Urinary tract. Probably also in sewage, soil and water.	Urinary tract infection	Palusiak, 2013	doi:10.1016/j.carres.2013.06.025
Escherichia_coli	1049	196	18.6844613918017	Lower intestine	Gastrointestinal and extraintestinal infections	Riley, 2020	doi:10.1128/microbiolspec.AME-0014-2020
Citrobacter_freundii	31	6	19.3548387096774	Intracranial, intestinal tract	Meningitidis, brain abscess	Plakkal et al., 2013	doi:10.1016/j.pedneo.2012.10.004
Stenotrophomonas_maltophilia	41	8	19.5121951219512	Ubiquitous in the environment	Respiratory infections	McCutcheon and Dennis, 2021	doi:10.3390/v13061057
Acinetobacter_baumannii	189	37	19.5767195767195	Soil	Pneumonia (nosocomial infections)	Sarshar et al., 2021	doi:10.3390/pathogens10040387
Salmonella_sp	61	12	19.6721311475409	Intestine	Gastroenteritis	Kehl et al., 2020	doi:10.1016/j.tim.2020.03.005
Streptococcus_pneumoniae	186	38	20.4301075268817	Respiratory tract	Pneumonia, septicemia, meningitis	Ness and Hilleringmann, 2021	doi:10.3389/fmicb.2021.615924
Acinetobacter_sp	34	7	20.5882352941176	Soil	Pneumonia (nosocomial infections)	Sarshar et al., 2021	doi:10.3390/pathogens10040387
Pseudomonas_sp	78	19	24.3589743589743	Plants and animals	Lungs infections (nosocomial infections)	Bardoel et al., 2011	doi:10.1371/journal.ppat.1002206
Yersinia_enterocolitica	33	9	27.2727272727272	Water or food pathogen	Yersiniosis	Bancerz-Kisiel et al., 2018	doi:10.3390/genes9050235
Plesiomonas_shigelloides	35	11	31.4285714285714	Water, gastrointestinal tract	Diarrhea and extra-intestinal diseases	Janda et al., 2016	doi:10.1128/CMR.00103-15
Cronobacter_sakazakii	34	11	32.3529411764705	Foodborne pathogen	Meningitis, sepsis, necrotizing enterocolitis in neonates and infants	Chauhan et al., 2020	doi:10.1016/j.foodres.2020.109385
Azospirillum_brasilense	38	14	36.8421052631578	Plant roots		Fibach-Palddi et al., 2012	doi:10.1111/j.1574-6968.2011.02407.x
Pseudomonas_aeruginosa	291	109	37.4570446735395	Plants and animals	Lungs infections (nosocomial infections)	Bardoel et al., 2011	doi:10.1371/journal.ppat.1002206
Yersinia_pseudotuberculosis	45	17	37.7777777777777	Gastrointestinal tract	Yersiniosis	Kenyon et al., 2017	doi:10.1093/femsre/fux002
Providencia_alcalifaciens	55	25	45.4545454545454	Intestinal mucosa	Diarrhea	Shah et al., 2019	doi:10.4269/ajtmh.18-0376
Sinorhizobium_sp	49	25	51.0204081632653	Soybean and other legume roots		Margaret et al., 2011	doi:10.1016/j.jbiotec.2011.03.016
Pectinatus_frisingensis	33	17	51.5151515151515	Spoiled beer		Helander et al., 2004	doi:10.1016/j.femsre.2004.05.001
Bradyrhizobium_japonicum	50	27	54	Soya beans and roots		Meakin et al., 2006	doi:10.1042/BST0340195
Sinorhizobium_fredii	42	23	54.7619047619047	Soybean and other legume roots		Margaret et al., 2011	doi:10.1016/j.jbiotec.2011.03.016
Helicobacter_pylori	94	58	61.7021276595744	Gastric epithelium	Peptic ulcers, chronic gastritis, gastric adenocarcinomas, mucosa-associated lymphoid tissue lymphomas	Martin-Nuñez et al., 2021	doi:10.3389/fendo.2021.639856
Rhizobium_etli	37	25	67.5675675675675	Plant roots		Lacroix and Citovsky, 2016	doi:10.1128/mBio.00863-16
Pseudomonas_fluorescens	40	28	70	Soil, water, plants (including roots)		MacLean et al., 2020	doi:10.1099/jmm.0.001139
